# Supplementary material for: Cancer Related Subarachnoid Hemorrhage: A Multicenter Retrospective Study Using Propensity Score Matching Analysis
Source: Front Cell Neurosci. 2022 Feb 7;16:813084. doi: 10.3389/fncel.2022.813084 (PMC8859848; doi:10.3389/fncel.2022.813084)
Supplement: Supplementary file 2 [file Table_1.XLSX]

## Sheet: Sheet1
ID	Hospital Num	Group(1=case，2=control ）	Name	Gender(male=1,female=0)	Age (y)	Traumatic SAH(yes=1,no=0)	Aneurysmal SAH(yes=1,no=0)	Secondary SAH(yes=1,no=0)	Non-traumatic non-aneurysm non-secondary SAH	Previous SAH	WFNS	Hunt & Hess grade	Types of Tumors(solid=1,liquid=2,brain=3)	Solid tumors	Liquid tumors	Primary brain tumors	Primary spinal cord tumor	Metastatic brain tumors	Metastatic tumor at other sites	Previous Stroke(yes=1,no=0)	Hypertension	Diabetes	Hyperlipemia	Hyperuricemia	Atrial fibrillation/flutter	coronary heart disease	Smoking	Drinking	Other	Hemiparesis(yes=1,no=0)	Headache	disturbance of consciousness	Encephalopathy	Nausea or vomitin	Seizure	Aphasia	Hemisensory disturbance	Visual field disturbance	hydrocephalus	cerebral hernia	Coma	intratumoral hemorrhage(yes=1,no=0)	Coagulopathy	ITH and coagulopathy	Trauma	Hypertension	Hemorrhagic conversion	Venous thrombosis	Aneurysmal rupture
1	757273	1	***	0	63	0	0	0	1	0	5	4	1	1	0	0	0	0	0	0	1	0	0	0	0	0	0	0	0	0	1	1	0	1	0	0	0	0	1	1	1	0	1	0	0	0	0	0	0
2	860907	1	***	0	49	0	0	0	1	0	3	3	2	0	1	0	0	0	0	0	0	0	0	0	0	0	0	0	0	0	1	1	0	1	0	0	0	0	0	0	0	0	1	0	0	0	0	0	0
3	880810	1	***	1	28	0	0	0	1	0	1	3	2	0	1	0	0	0	0	0	0	0	0	0	0	0	0	0	0	0	1	1	0	1	0	0	0	0	0	0	0	0	1	0	0	0	0	0	0
4	906743	1	***	1	53	0	0	1	0	0	4	3	2	0	1	0	0	0	0	0	0	0	0	0	0	0	0	0	0	0	1	1	0	0	0	0	0	0	0	0	0	0	1	0	0	0	0	0	0
5	909627	1	***	1	66	1	0	0	0	0	5	1	2	0	1	0	0	0	0	0	0	0	0	0	0	0	0	0	0	0	1	0	0	0	0	0	0	0	0	0	0	0	1	0	1	0	0	0	0
6	933665	1	***	1	26	0	0	0	1	0	1	1	2	0	1	0	0	0	0	0	0	0	0	0	0	0	0	0	0	0	1	0	0	0	0	0	0	0	0	0	0	0	1	0	0	0	0	0	0
7	931976	1	***	1	47	0	0	0	1	0	1	1	2	0	1	0	0	0	0	0	0	0	0	0	0	0	0	0	0	0	1	0	0	1	0	0	0	0	0	0	0	0	1	0	0	0	0	0	0
8	1025487	1	***	1	48	0	0	1	0	0	5	4	1	1	0	0	0	0	0	0	0	0	0	0	0	0	0	0	0	1	1	1	1	1	0	1	1	0	1	0	1	0	0	0	0	0	0	0	0
9	803073	1	***	1	64	0	0	0	1	0	3	3	1	1	0	0	0	0	1	0	0	0	0	0	0	0	1	1	0	0	1	1	1	0	0	0	0	1	0	0	1	1	1	1	0	0	0	0	0
10	1056928	1	***	0	64	0	0	0	1	0	4	3	2	0	1	0	0	0	0	0	0	1	0	0	0	0	0	0	0	0	1	1	0	0	0	1	0	0	0	0	0	0	1	0	0	0	0	0	0
11	1036238	1	***	1	69	0	0	0	1	0	5	4	3	0	0	0	0	1	0	0	1	0	0	0	0	0	1	1	0	0	0	1	0	0	0	0	0	0	1	1	1	0	0	0	0	1	1	0	0
12	983373	1	***	0	26	0	0	1	0	0	2	2	2	0	1	0	0	0	0	0	0	0	0	0	0	0	0	0	0	0	1	1	0	1	0	0	0	0	0	0	0	0	1	0	0	0	0	0	0
13	1232360	1	***	0	27	0	0	0	1	0	3	3	3	0	0	1	0	0	1	0	0	0	0	0	0	0	0	0	0	1	1	1	0	1	1	0	0	0	1	1	1	1	0	0	0	0	0	0	0
14	1215391	1	***	1	53	0	0	0	0	0	1	1	2	0	1	0	0	0	0	0	0	0	0	0	0	0	0	0	0	0	0	0	0	0	0	0	0	0	0	0	0	0	1	0	0	0	0	0	0
15	853135	1	***	1	38	0	0	0	0	0	1	1	2	0	1	0	0	0	0	0	0	0	0	0	0	0	0	0	0	0	1	0	0	0	0	0	0	0	0	0	0	0	1	0	0	0	0	0	0
16	979188	1	***	1	60	0	0	0	1	0	1	1	1	1	0	0	0	0	0	0	0	0	0	0	0	0	1	0	0	0	1	0	0	0	0	0	0	0	0	0	0	0	0	0	0	0	0	0	0
17	983800	1	***	0	73	0	0	0	1	0	1	1	1	1	0	0	0	0	0	0	0	0	0	0	0	0	0	0	0	0	1	0	0	1	0	0	0	0	0	0	0	0	0	0	0	0	0	0	0
18	1006810	1	***	1	58	0	0	0	1	0	1	1	1	1	0	0	0	0	1	0	0	0	0	0	0	0	1	0	0	0	1	0	0	0	0	0	0	0	0	0	0	0	0	0	0	0	0	0	0
19	1054177	1	***	1	35	0	0	0	1	0	1	1	2	0	1	0	0	0	0	0	0	0	0	0	0	0	0	0	0	0	1	1	0	1	0	0	0	0	0	0	1	0	1	0	0	0	0	0	0
20	1103126	1	***	0	47	0	0	0	1	0	1	1	2	0	1	0	0	0	0	0	0	0	0	0	0	0	0	0	0	0	1	0	0	1	0	0	0	0	0	0	0	0	1	0	0	0	0	0	0
21	1258953	1	***	0	33	0	0	0	1	0	1	2	3	0	0	1	0	0	0	0	0	0	0	0	0	0	0	0	0	0	1	0	0	1	0	0	0	0	0	0	0	1	0	0	0	0	0	0	0
22	1170085	1	***	1	48	0	0	0	1	0	2	2	2	0	1	0	0	0	0	0	0	0	0	0	0	0	1	0	0	0	1	1	0	1	0	0	0	0	0	1	0	0	1	0	0	0	0	0	0
23	1266146	1	***	1	35	0	1	0	0	0	2	2	3	0	0	1	1	0	0	0	0	0	0	0	0	0	0	0	0	0	1	1	0	1	0	0	0	0	0	0	0	0	0	0	0	0	0	0	0
24	1275521	1	***	1	38	0	0	0	1	0	1	1	1	1	0	0	0	0	0	0	1	0	0	0	0	0	1	1	0	0	1	0	0	1	0	0	0	0	0	0	0	0	0	0	0	0	0	0	0
25	858325	1	***	1	80	0	0	0	1	0	5	4	1	1	0	0	0	0	1	0	1	1	0	0	0	0	0	0	0	0	0	1	1	1	1	0	0	0	0	0	1	0	1	0	0	0	0	0	0
26	1297763	1	***	1	81	0	0	0	1	0	5	4	1	1	0	0	0	0	1	0	0	0	0	0	0	0	0	0	0	0	0	1	0	0	0	0	0	0	1	1	1	0	0	0	0	0	0	0	0
27	1328562	1	***	1	54	0	0	0	1	0	3	2	1	1	0	0	0	1	1	0	0	0	0	0	0	0	0	0	0	0	1	0	0	1	0	0	0	0	0	0	0	1	0	0	0	0	0	0	0
28	1508110	1	***	1	73	0	0	1	0	0	5	5	1	1	0	0	0	0	0	1	0	0	0	0	0	0	0	0	0	0	1	1	0	0	0	0	0	0	0	0	1	0	0	0	0	0	0	0	0
29	1514701	1	***	1	52	0	0	0	1	0	1	1	3	0	0	1	0	0	0	0	1	0	0	0	0	0	0	0	0	0	1	1	0	0	0	0	0	0	1	0	0	1	0	1	0	0	0	0	0
30	1515591	1	***	1	47	1	0	0	0	0	1	1	3	0	0	1	0	0	0	0	0	0	0	0	0	0	0	0	0	0	0	0	0	0	0	0	0	0	0	0	0	0	0	0	1	0	0	0	0
31	1210039	1	***	0	83	0	0	0	1	0	3	3	1	1	0	0	0	0	0	0	0	0	0	0	0	0	0	0	0	1	1	1	0	1	0	0	0	0	1	0	1	0	0	0	0	1	0	0	0
32	1254871	1	***	0	78	0	0	0	1	0	5	5	2	0	1	0	0	0	0	0	0	0	0	0	0	0	0	0	0	0	0	1	0	0	0	0	0	0	1	1	1	0	1	0	0	1	0	0	0
33	1367904	1	***	0	59	0	0	0	1	0	4	3	2	0	1	0	0	0	0	0	0	0	0	0	0	0	0	0	0	1	1	1	0	1	0	0	1	0	0	0	0	0	1	0	0	0	0	0	0
34	1349412	1	***	1	45	0	0	0	1	0	3	1	2	0	1	0	0	0	0	1	0	0	0	0	0	0	0	0	0	0	0	0	0	0	0	0	0	0	0	0	0	0	1	0	0	0	0	0	0
35	1306168	1	***	1	74	0	0	0	1	0	2	2	3	0	0	0	0	1	0	0	1	0	0	0	0	0	0	0	0	0	1	0	0	1	0	0	0	0	0	0	0	0	1	0	0	0	0	0	0
36	1356742	1	***	1	60	0	0	0	1	0	5	5	1	1	0	0	0	0	0	0	0	0	0	0	0	0	0	0	0	0	0	1	0	0	0	0	0	0	0	0	1	0	0	1	0	0	0	0	1
37	1355887	1	***	0	53	0	1	0	0	0	3	3	2	0	1	0	0	0	0	0	0	0	0	0	0	0	0	0	0	0	1	1	0	1	0	0	0	0	0	0	1	1	0	1	0	1	0	0	1
38	1353612	1	***	1	71	0	0	0	1	0	1	2	2	0	1	0	0	0	0	1	0	0	0	0	0	0	0	0	0	0	1	0	0	0	0	0	0	0	0	0	0	0	1	0	0	0	0	0	0
39	1350987	1	***	1	66	0	0	0	1	0	1	1	1	1	0	0	0	0	0	0	1	0	0	0	0	0	0	0	0	0	0	0	0	0	0	0	0	0	0	0	0	0	1	0	0	0	0	0	0
40	1337315	1	***	0	67	0	0	0	1	0	2	1	3	0	0	1	0	0	0	0	0	0	0	0	0	0	0	0	0	0	0	1	0	0	0	0	0	0	1	0	1	0	0	0	1	1	0	1	0
41	1213964	1	***	1	83	0	0	0	1	0	2	1	2	0	1	0	0	0	0	1	1	0	0	0	1	0	0	0	0	0	1	1	0	1	0	0	0	0	0	0	1	0	0	0	0	1	0	0	0
42	1348645	1	***	1	56	0	0	0	1	0	4	3	3	0	0	1	0	0	0	0	0	0	0	0	0	0	0	0	0	0	0	1	0	0	1	0	0	0	0	0	1	0	0	0	0	0	0	0	0
43	1338562	1	***	0	35	0	0	0	1	0	3	2	2	0	1	0	0	0	0	0	0	0	0	0	0	0	0	0	0	0	1	1	0	1	0	0	0	0	0	1	1	0	1	0	0	0	0	0	0
44	1337659	1	***	0	49	1	0	0	1	0	2	1	3	0	0	1	0	0	0	1	0	0	0	0	0	0	0	0	0	0	0	0	0	0	0	0	0	0	0	0	1	0	0	0	1	0	0	0	0
45	795147	1	***	1	47	1	0	0	0	0	1	1	3	0	0	1	0	0	0	0	1	0	0	0	0	0	0	0	0	0	0	0	0	0	0	0	0	0	0	0	0	0	0	0	1	0	0	0	0
46	1336618	1	***	1	52	0	0	0	1	0	4	3	2	0	1	0	0	0	0	0	0	1	0	0	0	0	0	0	0	0	1	1	0	1	0	0	0	0	0	0	1	0	1	0	0	0	0	0	0
47	1326525	1	***	0	60	0	0	0	1	0	1	1	2	0	1	0	0	0	0	0	0	0	0	0	0	0	0	0	0	0	0	0	0	0	0	0	0	0	1	1	0	0	1	0	1	0	0	0	0
48	1326639	1	***	1	23	0	0	1	0	0	1	1	3	0	0	1	0	0	0	0	0	0	0	0	0	0	0	0	0	0	1	0	0	0	1	0	0	0	1	0	0	0	0	0	1	0	0	0	0
49	1507649	1	***	1	51	0	0	0	1	0	3	3	3	0	0	1	0	0	0	0	1	0	0	0	0	0	0	0	0	0	0	1	0	0	0	0	0	0	0	0	1	1	0	1	1	0	0	0	0
50	1508110	1	***	1	73	0	0	0	1	0	5	5	1	1	0	0	0	0	0	1	0	0	0	0	0	0	0	0	0	1	1	1	0	0	0	1	0	0	0	1	1	0		0	0	0	0	0	0
51	1170085	1	***	1	52	0	0	1	0	0	4	2	2	0	1	0	0	0	0	0	0	0	0	0	0	0	0	0	0	0	1	1	0	0	0	0	0	0	0	1	1	0	1	0	0	0	0	0	0
52	593052	1	***	1	57	0	0	0	1	0	5	5	1	1	0	0	0	0	0	0	0	0	0	0	0	0	0	0	0	1	1	1	1	1	0	1	0	0	0	1	1	0	1	0	0	0	0	0	0
53	864304	1	***	1	28	0	0	0	1	0	5	5	2	0	1	0	0	0	0	0	0	0	0	0	0	0	1	0	0	1	1	1	1	1	0	1	0	0	1	1	1	0	0	0	0	0	0	0	0
54	1236303	1	***	1	48	0	0	0	1	0	2	1	2	0	1	0	0	0	0	0	0	0	0	0	0	0	0	0	0	0	0	0	0	0	0	0	0	0	0	0	0	0	1	0	0	0	0	0	0
55	909494	1	***	1	18	0	0	0	1	0	5	5	2	0	1	0	0	0	0	0	0	0	0	0	0	0	0	0	0	1	1	1	0	1	0	1	1	0	0	1	1	0	1	0	0	0	0	0	0
56	1182416	1	***	1	79	0	0	1	0	0	1	1	1	1	0	0	0	0	0	0	0	0	0	0	0	0	0	0	0	0	1	0	1	0	0	0	0	0	0	0	0	0	0	0	0	1	0	0	0
57	1291516	1	***	1	45	0	1	0	0	0	5	4	1	1	0	0	0	0	0	0	1	0	0	0	0	0	0	0	0	1	0	0	0	0	0	0	1	0	0	0	0	0	0	0	0	1	0	0	1
58	1170085	1	***	1	52	0	0	0	1	0	2	2	2	0	1	0	0	0	0	0	0	0	0	0	0	0	0	0	0	0	1	1	0	0	0	0	0	0	0	1	0	0	1	0	0	0	0	0	0
59	1102314	1	***	1	42	0	0	0	1	0	2	1	3	0	0	1	0	0	0	0	0	0	0	0	0	0	0	0	0	0	0	1	0	0	0	0	0	0	1	0	0	1	0	0	0	0	0	0	0
60	970590	1	***	0	12	0	0	0	1	0	5	5	2	0	1	0	0	0	0	0	0	0	0	0	0	0	0	0	0	0	0	0	0	0	0	0	0	0	0	1	1	0	1	0	0	0	0	0	0
61	1263621	1	***	1	53	0	0	0	1	0	2	2	3	0	0	1	0	1	0	0	1	0	0	0	0	0	1	1	0	1	1	0	0	0	0	0	0	0	0	0	0	1	0	0	0	1	0	0	0
62	827515	1	***	1	61	0	0	1	0	0	5	5	2	0	1	0	0	0	0	0	0	0	0	0	0	0	0	0	1	0	0	1	0	0	0	0	0	0	0	1	1	0	0	0	0	0	0	0	0
63	894602	1	***	1	18	0	0	1	0	0	5	5	2	0	1	0	0	0	0	0	0	0	0	0	0	0	0	0	0	1	1	1	0	1	0	1	0	0	0	1	1	0	1	0	0	0	0	0	0
64	943724	1	***	0	74	0	0	0	1	0	5	2	3	1	0	0	0	1	0	0	1	0	0	0	0	0	0	0	0	0	1	1	0	1	0	0	0	0	0	0	0	0	1	0	0	1	0	0	0
65	1302095	1	***	0	61	0	0	1	0	0	1	1	3	1	0	1	0	0	0	0	0	0	0	0	0	0	0	0	0	1	1	0	0	0	0	0	0	0	0	0	0	1	0	0	0	0	0	0	0
66		1	***	1	54	0	0	1	0	0	1	1	2	0	1	0	0	0	0	0	1	0	0	0	0	0	0	0	0	0	1	0	0	0	1	0	0	0	0	0	0	0	1	0	0	1	0	0	0
67		1	***	1	73	0	0	0	1	0	2	1	3	0	0	1	0	0	0	0	1	0	0	0	0	1	0	0	0	1	0	0	0	0	0	1	0	0	0	0	0	0	0	0	0	1	0	0	0
68		1	***	1	47	0	0	0	1	1	1	1	1	1	0	0	0	0	0	0	0	0	0	0	0	0	1	0	0	0	1	0	0	1	0	0	0	0	0	0	0	0	1	0	0	0	0	0	1
69		1	***	0	18	0	0	0	1	0	1	1	2	0	1	0	0	0	0	0	0	0	0	0	0	0	0	0	0	0	1	0	0	0	0	0	0	0	0	0	0	0	0	0	0	0	0	0	0
70		1	***	0	61	0	0	0	1	0	5	2	2	0	1	0	0	0	0	1	0	0	0	0	0	0	0	0	0	1	1	1	1	1	0	0	0	0	1	1	1	0	1	0	0	0	0	0	0
71		1	***	0	28	0	0	1	0	0	1	2	2	0	1	0	0	0	0	0	0	0	0	0	0	0	0	0	0	0	1	0	0	1	0	0	0	0	0	0	0	0	1	0	0	0	0	0	0
73		1	***	1	48	0	0	0	1	0	1	1	2	0	1	0	0	0	0	0	0	0	0	0	0	0	0	0	0	0	0	0	0	1	0	0	0	0	0	0	0	0	1	0	0	0	0	0	0
74		1	***	1	43	0	0	1	0	0	5	5	3	0	0	1	0	0	0	0	1	0	0	0	0	0	0	0	0	1	1	1	0	1	1	0	0	0	0	1	1	1	0	0	0	1	0	0	0
75	546924	1	***	1	44	0	0	0	1	0	1	2	3	0	0	1	0	0	0	0	0	0	0	0	0	0	0	0	0	0	1	0	0	0	0	0	0	0	0	0	0	0	0	0	0	0	0	0	0
76	540504	1	***	1	67	0	0	0	1	0	1	2	3	0	0	0	0	1	1	0	0	0	0	0	0	0	0	0	0	0	1	1	0	0	1	0	0	0	0	0	1	0	0	0	0	0	0	0	0
77	548230	1	***	0	59	0	0	1	0	0	5	5	2	0	1	0	0	0	0	0	0	0	0	0	0	0	0	0	0	0	1	1	0	1	0	0	0	0	0	1	1	0	0	0	0	0	0	0	0
78	465997	1	***	0	32	0	0	1	0	0	1	1	2	0	1	0	0	0	0	1	0	0	0	0	0	0	0	0	0	0	1	0	0	0	0	0	0	0	0	0	0	0	1	0	0	0	0	0	0
79	419175	1	***	1	78	0	0	1	0	0	4	5	2	0	1	0	0	0	0	0	1	0	0	0	0	1	0	0	0	0	0	1	1	1	1	1	1	1	1	0	1	0	1	0	0	0	0	0	0
80	165861	1	***	0	59	0	0	0	1	0	4	3	2	0	1	0	0	0	0	0	0	0	0	0	0	0	0	0	0	1	0	1	0	0	0	0	0	0	0	1	1	0	1	0	0	0	0	0	0
81	550435	1	***	0	52	0	0	0	1	0	2	3	2	0	1	0	0	0	0	0	0	0	0	0	0	0	0	0	0	1	0	0	0	0	1	1	0	0	0	0	0	0	1	0	0	0	0	0	0
82	417803	1	***	1	71	1	0	0	0	0	1	1	1	1	0	0	0	0	0	0	0	0	0	0	0	0	0	0	0	0	1	0	0	0	0	0	0	0	0	0	0	0	1	0	1	0	0	0	0
83	447705	1	***	1	78	0	0	1	0	0	2	1	1	1	0	0	0	0	0	0	0	0	0	0	0	0	0	0	0	1	1	1	0	0	0	0	0	0	0	0	1	0	1	0	0	0	0	0	0
84	802865	2	***	0	40								1							0	0	0	0	0	0	0	0	0	0
85	840215	2	***	1	60								1							0	1	0	0	0	0	0	0	1	0
86	1157525	2	***	0	51								1							0	0	0	0	0	0	0	0	0	0
87	1159298	2	***	0	62								1							0	0	0	1	0	0	0	0	0	0
88	1006139	2	***	1	63								1							0	1	0	0	0	0	0	1	1	0
89	1159731	2	***	1	59								1							0	0	0	0	0	0	0	1	0	0
90	1072725	2	***	1	55								1							0	0	0	0	0	0	0	1	1	0
91	1158307	2	***	1	37								1							0	0	0	0	0	0	0	0	0	0
92	1159068	2	***	1	69								1							0	0	0	0	0	0	0	1	0	0
93	1151481	2	***	1	56								1							1	0	0	0	0	0	0	0	1	0
94	1161061	2	***	1	67								1							0	0	1	0	0	0	0	0	0	0
95	1159758	2	***	1	54								1							0	0	0	0	0	0	0	1	0	0
96	733276	2	***	0	71								1							0	0	0	0	0	0	0	0	0	0
97	1162192	2	***	0	77								1							0	0	0	0	0	0	0	1	0	0
98	1357379	2	***	1	74								1							0	0	0	0	0	0	0	1	1	0
99	1357213	2	***	1	52								1							0	0	0	0	0	0	0	0	0	0
100	1357453	2	***	1	43								1							0	0	0	0	0	0	0	0	0	0
101	1357237	2	***	1	43								1							0	0	0	0	0	0	0	1	1	0
102	1357347	2	***	1	33								1							0	0	1	0	0	0	0	1	1	0
103	1357390	2	***	1	54								1							0	0	0	0	0	0	0	0	1	0
104	1357135	2	***	1	29								1							0	0	0	0	0	0	0	1	0	0
105	1046239	2	***	0	38								1							0	0	0	0	0	0	0	0	0	0
106	1357115	2	***	1	49								1							0	0	0	0	0	0	0	1	0	0
107	1357133	2	***	1	52								1							0	0	0	0	0	0	0	0	0	0
108	1357298	2	***	1	42								1							0	0	0	0	0	0	0	1	0	0
109	944107	2	***	1	45								1							0	0	0	0	0	0	0	1	1	0
110	1357074	2	***	1	54								1							0	1	0	0	0	0	0	1	1	0
111	1356869	2	***	1	40								1							0	0	0	0	0	0	0	1	1	0
112	1356883	2	***	1	36								1							0	0	0	0	0	0	0	1	1	0
113	1356861	2	***	1	54								1							0	1	0	0	0	0	0	0	0	0
114	1264667	2	***	0	39								1							0	0	0	0	0	0	0	0	0	0
115	938799	2	***	1	55								1							0	1	0	0	0	0	0	0	0	0
116	1356922	2	***	1	31								1							0	0	0	0	0	0	0	0	0	0
117	862860	2	***	1	51								1							0	0	1	0	0	0	0	1	1	0
118	1134366	2	***	1	44								1							0	0	0	0	0	0	0	1	1	0
119	1356991	2	***	0	55								1							0	0	0	0	0	0	0	0	0	0
120	1356974	2	***	0	62								1							0	0	0	0	0	0	0	0	0	0
121	1357124	2	***	0	46								1							0	0	0	0	0	0	0	0	0	0
122	1071542	2	***	1	65								1							0	0	0	0	0	0	0	1	1	0
123	1356843	2	***	1	50								1							0	0	0	0	0	0	0	0	0	0
124	1357379	2	***	1	77								1							0	0	0	0	0	0	0	1	1	0
125	1357237	2	***	1	43								1							0	0	0	0	0	0	0	1	1	0
126	1357137	2	***	1	61								1							0	0	0	0	0	0	0	1	1	0
127	1356916	2	***	1	56								1							0	0	0	0	0	0	0	0	0	0
128	1356896	2	***	1	47								1							0	0	0	0	0	0	0	1	0	0
129	1357082	2	***	1	29								1							0	0	0	0	0	0	0	1	1	0
130	1357347	2	***	1	33								1							0	0	0	0	0	0	0	1	1	0
131	1356838	2	***	1	55								1							0	0	0	0	0	0	0	1	1	0
132	1356931	2	***	1	67								1							0	1	0	0	0	0	0	1	1	0
133	1357133	2	***	1	52								1							0	0	0	0	0	0	0	0	0	0
134	1329847	2	***	1	40								1							0	0	0	0	0	0	0	1	1	0
135	1356826	2	***	1	52								1							0	1	0	0	0	0	0	0	0	0
136	1357122	2	***	1	32								1							0	0	0	0	0	0	0	1	0	0
137	876185	2	***	1	65								2							0	0	0	0	0	0	0	1	0	0
138	1116822	2	***	1	54								2							0	0	0	0	0	0	0	0	0	0
139	1018345	2	***	1	35								2							0	0	0	0	0	0	0	0	0	0
140	850291	2	***	0	27								2							0	0	0	0	0	0	0	0	0	0
141	1191930	2	***	1	72								2							0	0	1	0	0	0	0	0	0	0
142	1310834	2	***	0	48								2							0	0	0	0	0	0	0	0	0	0
143	1263735	2	***	1	59								2							0	0	0	0	0	0	0	1	1	0
144	861899	2	***	0	55								2							0	0	0	0	0	0	0	1	1	1
145	906229	2	***	1	44								2							0	0	0	0	0	0	0	0	0	0
146	850794	2	***	0	59								2							0	0	0	0	0	0	0	0	0	0
147	1042058	2	***	1	73								2							0	0	0	0	0	0	0	0	0	0
148	1106303	2	***	0	51								2							0	0	0	0	0	0	0	0	0	0
149	1037837	2	***	1	69								2							0	0	0	0	0	0	0	1	1	0
150	916212	2	***	0	69								2							0	0	0	0	0	0	0	0	0	0
151	1078117	2	***	1	59								2							0	0	0	0	0	0	0	1	1	0
152	1123343	2	***	1	41								2							0	0	0	0	0	0	0	1	1	0
153	1098596	2	***	0	68								2							0	0	0	0	0	0	0	1	1	0
154	1217774	2	***	0	37								2							0	0	0	0	0	0	0	0	0	0
155	1350147	2	***	1	62								2							0	0	0	0	0	0	0	0	0	0
156	1324553	2	***	1	34								2							0	0	0	0	0	0	0	1	1	0
157	1096793	2	***	1	24								2							0	0	0	0	0	0	0	0	0	0
158	1003041	2	***	1	61								2							0	0	0	0	0	0	0	1	1	0
159	1026877	2	***	1	78								2							0	1	0	0	0	0	0	1	0	0
160	1010830	2	***	0	36								2							0	0	0	0	0	0	0	0	0	0
161	1165249	2	***	1	46								2							0	0	0	0	0	0	0	1	0	0
162	1079435	2	***	0	56								2							0	0	0	0	0	0	0	0	0	0
163	1279861	2	***	0	40								2							0	0	0	0	0	0	0	0	0	0
164	1304619	2	***	0	51								2							0	0	0	0	0	0	0	0	0	0
165	1251111	2	***	0	90								2							0	1	0	0	0	0	0	1	0	0
166	1356684	2	***	1	45								2							0	0	0	0	0	0	0	0	0	0
167	941747	2	***	1	78								2							0	0	0	0	0	0	0	0	0	0
168	941747	2	***	1	77								2							0	0	0	0	0	0	0	1	0	0
169	1325659	2	***	0	48								2							0	0	0	0	0	0	0	0	0	0
170	1144047	2	***	1	45								2							0	0	0	0	0	0	0	1	1	0
171	1263442	2	***	1	77								2							0	0	1	0	0	0	0	1	1	0
172	895865	2	***	0	70								2							0	1	0	0	0	0	1	0	0	0
173	1313851	2	***	0	90								2							0	0	0	0	0	0	0	0	0	0
174	1112630	2	***	0	71								2							0	1	0	0	0	0	0	0	0	0
175	1026877	2	***	1	73								2							0	0	0	0	0	0	0	0	0	0
176	1306933	2	***	1	40								2							0	0	0	0	0	0	0	0	0	0
177	1194706	2	***	1	76								2							0	0	0	0	0	0	0	0	0	0
178	998039	2	***	1	54								2							0	0	0	0	0	0	0	1	1	0
179	1121844	2	***	1	62								2							0	0	0	0	0	0	0	1	1	0
180	799474	2	***	1	79								2							0	1	0	0	0	0	0	0	0	0
181	859615	2	***	0	40								2							0	0	0	0	0	0	0	0	0	0
182	1177000	2	***	1	68								3							0	0	0	0	0	0	0	0	0	0
183	1178327	2	***	0	40								3							0	0	0	0	0	0	0	0	0	0
184	1198362	2	***	0	49								3							0	0	0	0	0	0	0	0	0	0
185	1236687	2	***	0	41								3							0	0	0	0	0	0	0	0	0	0
186	1224424	2	***	0	56								3							0	0	0	0	0	0	0	0	0	0
187	1345527	2	***	1	31								1							0	0	0	0	0	0	0	0	0	0
188	1171315	2	***	1	43								1							0	1	0	0	0	0	0	0	0	0
189	1249985	2	***	1	75								1							0	0	0	0	0	0	0	0	0	0
190	1181659	2	***	0	65								1							0	0	0	0	0	0	0	0	0	0
191	1320585	2	***	0	36								1							0	0	0	0	0	0	0	0	0	0
192	616626	2	***	0	74								1							1	0	0	0	0	0	0	0	0	0
193	620955	2	***	1	61								1							0	0	0	0	0	0	0	1	1	0
194	595334	2	***	1	59								1							0	1	1	0	0	0	0	0	1	0
195	555652	2	***	0	78								1							0	1	0	1	0	0	0	0	0	0
196	671450	2	***	1	83								1							0	0	0	0	0	0	0	0	0	0
197	599662	2	***	0	45								1							0	0	0	0	0	0	0	0	0	0
198	734772	2	***	1	64								1							0	1	0	0	0	0	0	0	0	0
199	838365	2	***	0	47								1							0	0	0	0	0	0	0	0	0	0
200	860118	2	***	0	45								1							0	0	0	0	0	0	0	0	0	0
201	861730	2	***	1	62								1							0	0	0	0	0	0	0	0	0	0
202	869955	2	***	1	72								1							0	0	0	0	0	0	0	0	0	0
203	780604	2	***	1	54								1							0	0	0	0	0	0	0	1	1	0
204	813816	2	***	0	99								1							0	0	0	0	0	0	0	0	0	0
205	852278	2	***	0	63								1							0	0	0	0	0	0	0	0	0	0
206	862066	2	***	1	69								1							0	0	0	0	0	0	0	1	1	0
207	976900	2	***	1	61								1							0	0	0	0	0	0	0	1	1	0
208	1318404	2	***	1	81								1							0	1	0	0	0	0	0	0	0	0
209	1318435	2	***	1	66								1							0	0	0	0	0	0	0	1	0	0
210	1312445	2	***	1	85								1							0	0	0	0	0	0	0	0	0	0
211	1320908	2	***	1	90								1							0	1	0	0	0	0	0	1	1	0
212	1325306	2	***	1	86								1							1	1	0	0	0	0	0	0	1	0
213	1315065	2	***	0	75								3							0	1	0	0	0	0	0	0	0	0
214	1128476	2	***	1	60								3							0	1	0	0	0	0	0	0	0	0
215	899966	2	***	1	55								1							0	0	0	0	0	0	0	1	1	0
216	1539578	2	***	1	47								1							0	0	0	0	0	0	0	0	0	0
217	1539347	2	***	1	64								1							0	0	0	0	0	0	0	1	1	0
218	1539361	2	***	1	58								1							0	0	0	0	0	0	0	1	0	0
219	1538890	2	***	1	53								1							0	0	0	0	0	0	0	1	1	0
220	1538837	2	***	0	65								1							0	0	0	0	0	0	0	0	0	0
221	993461	2	***	1	59								1							0	0	0	0	0	0	0	0	0	0
222	993396	2	***	1	74								1							0	1	0	0	0	0	0	0	0	0
223	914744	2	***	1	87								1							0	0	0	0	0	0	0	1	1	0
224	992669	2	***	0	56								1							0	0	1	0	0	0	0	0	0	0
225	1124668	2	***	1	53								3							0	0	0	0	0	0	0	0	0	0
226	986612	2	***	0	66								3							0	0	0	0	0	0	0	0	0	0
227	882167	2	***	1	57								3							0	1	0	0	0	0	0	0	0	0
228	1309566	2	***	0	53								3							0	0	0	0	0	0	0	0	0	0
229	1233775	2	***	0	59								3							0	1	0	0	0	0	0	0	0	0
230	1237384	2	***	0	53								3							0	0	0	0	0	0	0	0	0	0
231	1179997	2	***	1	60								3							0	0	0	0	0	0	0	0	0	0
232	939064	2	***	1	75								3							0	0	0	0	0	0	0	0	0	0
233	1064314	2	***	1	64								3							0	0	0	0	0	0	0	1	1	0
234	1040878	2	***	1	68								3							0	0	0	0	0	0	0	1	0	0
235	1023348	2	***	1	58								3							0	0	0	0	0	0	0	0	0	0
236	1102681	2	***	1	56								3							0	0	0	0	0	0	0	0	0	0
237	1033048	2	***	1	59								3							0	0	0	0	0	0	0	0	0	0
238	886826	2	***	1	52								3							0	0	1	0	0	0	0	0	0	0
239	1074431	2	***	1	30								3							0	0	0	0	0	0	0	0	0	0
240	1033485	2	***	1	61								3							1	0	0	0	1	0	0	1	0	0
241	1129023	2	***	1	72								3							0	0	0	0	0	0	0	0	0	0
242	1121711	2	***	1	56								3							0	0	0	0	0	0	0	0	0	0
243	1128694	2	***	0	76								3							0	0	1	0	0	0	0	0	0	0
244	1118993	2	***	0	58								3							0	0	0	0	0	0	0	0	0	0
245	1152796	2	***	0	44								3							0	0	0	0	0	0	0	0	0	0
246	1107367	2	***	0	68								3							0	0	1	0	0	0	0	0	0	0
247	977641	2	***	1	35								3							0	0	0	0	0	0	0	1	1	0
248	849302	2	***	1	60								3							0	0	0	0	0	0	0	0	0	0
249	1062185	2	***	1	69								3							0	0	0	0	0	0	0	0	0	0
250	1068207	2	***	1	50								3							0	1	0	0	0	0	0	0	0	0
251	1093213	2	***	0	53								3							0	0	0	0	0	0	0	0	0	0
252	1534376	2	***	0	40								3							0	0	0	0	0	0	0	0	0	0
253	1282238	2	***	0	33								3							0	0	0	0	0	0	0	0	0	0
254	1539112	2	***	0	48								3							0	0	0	0	0	0	0	0	0	0
255	1537499	2	***	0	35								3							0	1	0	0	0	0	0	0	0	0
256	1537660	2	***	1	54								3							0	0	0	0	0	0	0	0	0	0
257	1537447	2	***	0	64								3							0	1	1	0	0	0	1	0	0	0
258	1537021	2	***	1	34								3							0	0	0	0	0	0	0	1	1	0
259	1324822	2	***	1	41								3							0	0	0	0	0	0	0	0	0	0
260	1536806	2	***	1	34								3							0	0	0	0	0	0	0	1	0	0
261	1536823	2	***	1	41								3							0	1	0	0	0	0	0	0	0	0
262	1536303	2	***	0	62								3							0	0	0	0	0	0	0	0	0	0
263	1536136	2	***	1	51								3							0	0	0	0	0	0	0	0	0	0
264	1535622	2	***	1	50								3							0	0	0	0	0	0	0	0	0	0
265	1535606	2	***	1	34								3							0	0	0	0	0	0	0	1	1	0
266	1535179	2	***	1	56								3							0	0	0	0	0	0	0	0	0	0
267	1534931	2	***	0	27								3							0	0	0	0	0	0	0	0	1	0
268	1534376	2	***	0	40								3							0	0	0	0	0	0	0	0	0	0
269	534494	2	***	0	56								3							0	0	0	0	0	0	0	0	0	0
270	1532966	2	***	1	29								3							0	0	0	0	0	0	0	0	0	0
271	1532905	2	***	0	34								3							0	0	0	0	0	0	0	0	0	0
272	1233403	2	***	1	68								3							0	0	0	0	0	0	0	0	0	0
273	1532764	2	***	1	48								3							0	1	0	0	0	0	0	0	0	0
274	1532015	2	***	0	68								3							0	0	0	0	0	0	0	0	0	0
275	1531210	2	***	1	37								3							0	0	0	0	0	0	0	0	0	0
276	1530939	2	***	1	53								3							0	0	0	0	0	0	0	1	1	0
277	1530890	2	***	0	52								3							0	0	0	0	0	0	0	0	0	0
278	1227249	2	***	1	49								3							0	0	0	0	0	0	0	1	0	0
279	1530497	2	***	0	18								3							0	0	0	0	0	0	0	0	0	0
280	1530374	2	***	1	19								3							0	0	0	0	0	0	0	0	0	0
281	1530193	2	***	0	36								3							0	0	0	0	0	0	0	0	0	0
282	1529959	2	***	0	58								3							0	0	0	0	0	0	0	0	0	0
283	1529453	2	***	0	35								3							0	0	0	0	0	0	0	0	0	0
284	1529341	2	***	0	56								3							0	0	0	0	0	0	0	0	0	0
285	1529398	2	***	1	29								3							0	0	0	0	0	0	0	0	0	0
286	1529252	2	***	1	39								3							0	0	0	0	0	0	0	0	0	0
287	1528718	2	***	1	34								3							0	0	0	0	0	0	0	0	0	0
288	1528757	2	***	1	64								3							0	0	0	0	0	0	0	0	1	0
289	1527837	2	***	0	59								3							0	0	0	0	0	0	0	0	0	0
290	974040	2	***	1	42								3							0	0	0	0	0	0	0	0	0	0
291	1526915	2	***	1	68								3							0	0	1	0	0	0	0	1	0	0
292	1526773	2	***	1	50								3							0	0	0	0	0	0	1	1	1	0
293	1526455	2	***	1	47								3							0	1	0	0	0	0	0	0	1	0
294	1526049	2	***	0	55								3							0	0	0	0	0	0	0	0	0	0
295	1526012	2	***	0	68								3							0	0	0	0	0	0	0	0	0	0
296	1525598	2	***	1	22								3							0	0	0	0	0	0	0	0	0	0
297	1525434	2	***	0	51								3							0	1	0	0	0	0	0	0	0	0
298	1357296	2	***	1	55								3							0	0	0	0	0	0	0	1	1	0
299	1525070	2	***	0	48								3							0	0	0	0	0	0	0	0	0	0
300	1525208	2	***	0	30								3							0	0	0	0	0	0	0	0	0	0
301	1524174	2	***	1	42								3							0	0	0	0	0	0	0	1	1	0
302	1524103	2	***	0	39								3							0	0	0	0	0	0	0	0	0	0
303	1521973	2	***	0	56								3							0	0	0	0	0	0	0	0	0	0
304	1521628	2	***	1	50								3							0	0	0	0	0	0	0	1	0	0
305	1520121	2	***	0	80								3							0	1	0	0	0	0	0	0	0	0
306	1519997	2	***	0	43								3							0	0	0	0	0	0	0	0	0	0
307	1519177	2	***	1	62								3							0	0	0	0	0	0	0	0	0	0
308	1518091	2	***	1	44								3							0	0	0	0	0	0	0	1	1	0
309	1351518	2	***	0	27								3							0	0	0	0	0	0	0	0	0	0
310	1226482	2	***	1	34								3							0	0	0	0	0	0	0	0	0	0
311	1517040	2	***	1	67								3							0	0	0	0	0	0	0	1	1	0
312	1517078	2	***	1	40								3							0	0	0	0	0	0	0	1	1	0
313	1516169	2	***	0	28								3							0	0	0	0	0	0	0	0	0	0
314	1244886	2	***	0	80								3							0	0	0	0	0	0	0	0	0	0
315	1513071	2	***	0	33								3							0	1	0	0	0	0	0	0	0	0
316	1512854	2	***	0	34								3							0	0	0	0	0	0	0	0	0	0
317	1512579	2	***	0	62								3							0	1	0	0	0	0	0	0	0	0
318	1272121	2	***	1	47								3							0	0	0	0	0	0	0	0	0	0
319	1511487	2	***	0	26								3							0	0	0	0	0	0	0	0	0	0
320	1511325	2	***	0	27								3							0	0	0	0	0	0	0	0	0	0
321	1225461	2	***	1	45								3							0	0	0	0	0	0	0	0	0	0
322	1509897	2	***	1	55								3							0	0	0	0	0	0	0	0	0	0
323	1509600	2	***	0	62								3							0	0	0	0	0	0	0	0	0	0
324	1509015	2	***	1	36								3							0	0	0	0	0	0	0	0	0	0
325	1508552	2	***	0	23								3							0	0	0	0	0	0	0	0	0	0
326	1508780	2	***	1	29								3							0	0	0	0	0	0	0	0	0	0
327	1508512	2	***	1	35								3							0	0	0	0	0	0	0	1	0	0
328	1508107	2	***	1	59								3							0	0	0	0	0	0	0	0	0	0
329	1507686	2	***	1	48								3							0	0	0	0	0	0	0	0	0	0
330	1507472	2	***	0	20								3							0	0	0	0	0	0	0	0	0	0
331	1282238	2	***	0	33								3							0	0	0	0	0	0	0	0	0	0
332	899906	2	***	0	54								3							0	0	1	0	0	0	0	0	0	0
333	1506780	2	***	1	47								3							0	0	0	0	0	0	0	0	0	0
334	1502281	2	***	0	64								2							0	0	1	0	0	0	0	0	0	0
335	1514229	2	***	0	63								2							0	0	0	0	0	0	0	0	0	0
336	1527801	2	***	1	69								2							0	0	0	0	0	0	0	0	0	0
337	1512235	2	***	1	68								2							0	0	0	0	0	0	0	1	1	0
338	1534249	2	***	0	63								2							0	0	0	0	0	0	0	0	0	0
339	987484	2	***	1	24								2							0	0	0	0	0	0	0	1	1	1
340	1104034	2	***	2	22								2							0	0	0	0	0	0	0	0	0	1
341	1102162	2	***	1	29								2							0	0	0	0	0	0	0	0	0	0
342	1156138	2	***	1	28								2							0	0	0	0	0	0	0	1	1	0
343	1014014	2	***	2	41								2							0	0	0	0	0	0	0	0	0	0
344	1289866	2	***	1	66								2							0	0	0	0	0	0	0	0	0	0
345	849441	2	***	1	59								2							0	0	0	0	0	0	0	0	0	0
346	849441	2	***	1	59								2							0	0	0	0	0	0	0	0	0	0
347	877063	2	***	1	27								2							0	0	0	0	0	0	0	0	0	0
348	890829	2	***	1	41								2							0	0	0	0	0	0	0	0	1	0
349	890829	2	***	1	41								2							0	0	0	0	0	0	0	0	1	0
350	890829	2	***	1	41								2							0	0	0	0	0	0	0	0	1	0
351	986334	2	***	2	42								2							0	0	0	0	0	0	0	0	0	0
352	1102162	2	***	1	25								2							0	0	0	0	0	0	0	1	1
353	920739	2	***	1	25								2							0	0	0	0	0	0	0	1	1	0
354	1003526	2	***	2	35								2							0	0	0	0	0	0	0	0	0	1
355	896491	2	***	1	56								2							0	0	0	0	0	0	0	1	0	0
356	985842	2	***	1	38								2							0	0	0	0	0	0	0	1	0	1
357	1039018	2	***	2	19								2							0	0	0	0	0	0	0	0	0	0
358	1172188	2	***	1	69								2							0	0	0	0	0	0	0	1	0	0
359	1217774	2	***	2	40								2							0	0	0	0	0	0	0	0	0	1
360	1246865	2	***	1	24								2							0	0	0	0	0	0	0	1	1	0
361	1279177	2	***	2	44								2							0	0	0	0	0	0	0	0	0	0
362	1293251	2	***	2	24								2							1	1	1	1	1	1	1	0	0	0
363	1137680	2	***	1	35								2							0	0	0	0	0	0	0	0	0	0
364	1219186	2	***	1	36								2							0	0	0	0	0	0	0	0	0	1
365	839736	2	***	2	50								2							0	0	0	0	0	0	0	0	0	0
366	1191524	2	***	1	66								2							0	0	0	0	0	0	0	0	1	0
367	1237437	2	***	1	78								2							0	0	0	0	0	0	0	1	0	1
368	1297223	2	***	1	49								2							0	0	0	0	0	0	0	0	0	1
369	1307596	2	***	1	89								2							0	0	0	0	0	0	0	1	1	0
370	1282899	2	***	1	68								2							0	0	0	0	0	0	0	1	1	0
371	993347	2	***	2	48								2							0	0	0	0	0	0	0	0	0	0
372	825526	2	***	1	87								2							0	1	0	0	0	0	0	0	0	0
373	944287	2	***	2	59								2							0	0	0	0	0	0	0	0	0	1
374	928363	2	***	1	69								2							0	0	1	0	0	0	0	1	0	0
375	949435	2	***	2	39								2							0	0	0	0	0	0	0	0	0	0
376	955413	2	***	1	20								2							0	0	0	0	0	0	0	0	0	0
377	962135	2	***	2	45								2							0	0	0	0	0	0	0	0	0	0
378	1000746	2	***	2	68								2							0	0	0	0	0	0	0	0	0	0
379	1018558	2	***	2	44								2							0	1	0	0	0	0	0	0	0	0
380	1071392	2	***	1	26								2							0	0	0	0	0	0	0	0	0	0
381	1104034	2	***	2	18								2							0	0	0	0	0	0	0	0	0	0
382	1094008	2	***	1	42								2							0	0	0	0	0	0	0	1	1	0
383	1155346	2	***	1	36								2							0	0	0	0	0	0	0	0	0	0
384	1156138	2	***	1	24								2							0	0	0	0	0	0	0	1	1	0
385	560516	2	***	2	64								2							0	1	0	0	0	0	0	0	0	1
386	1218072	2	***	1	38								2							0	0	0	0	0	0	0	0	0	0
387	1222648	2	***	2	38								2							0	0	0	0	0	0	0	0	0	0
388	1228076	2	***	1	56								2							0	0	0	0	0	0	0	0	1	0
389	1063714	2	***	2	59								2							0	0	0	0	0	0	0	0	1	0
390	1175537	2	***	2	26								2							0	0	0	0	0	0	0	0	0	0
391	1150047	2	***	1	21								2							0	0	0	0	0	0	0	0	0	0
392	1262675	2	***	1	71								2							0	1	0	0	0	0	0	0	1	0
[truncated: 78 more columns]
